# Supplementary material for: The Influence of Tanning Chemical Agents on DNA Degradation: A Robust Procedure for the Analysis of Tanned Animal Hide—A Pilot Study
Source: Life (Basel). 2024 Jan 19;14(1):147. doi: 10.3390/life14010147 (PMC10817434; doi:10.3390/life14010147)
Supplement: Supplementary file 1 [file life-14-00147-s001.zip]

Archive with 1 entries (1 files):
- life-2775290-supplementary.pdf
